# Supplementary material for: Bioinformatics analysis identifies a key gene HLA_DPA1 in severe influenza-associated immune infiltration
Source: BMC Genomics. 2024 Mar 7;25:257. doi: 10.1186/s12864-024-10184-7 (PMC10918912; doi:10.1186/s12864-024-10184-7)
Supplement: Supplementary file 2 — Supplementary Material 2. Detailed results of KEGG analysis. [file 12864_2024_10184_MOESM2_ESM.xls]

ID	Description	setSize	enrichmentScore	NES	pvalue	p.adjust	qvalue	rank	leading_edge	core_enrichment
KEGG_RIBOSOME	KEGG_RIBOSOME	83	-0.640358834862246	-2.53025229378564	1e-10	1.67e-08	1.33684210526316e-08	2518	tags=69%, list=25%, signal=52%	RPL32/RPL28/RPL6/RPLP0/RPL37A/RPS17/RPS3A/RPL23/RPL17/RPL31/RPL3L/RPS20/RPL24/RPL18/RPL18A/RPS27A/RPS6/RPL35/RPL30/RPS11/RPS12/RPL19/RPL26/RPS18/RPL3/RPS15/RPS15A/RPLP1/RPL9/RPS2/RPS3/RPS5/RPL38/RPL36/RPS8/UBA52/RPS25/RPL7/RPS26/RPL35A/RPL7A/RPL23A/RPS13/RPS4X/RPL13A/RPL4/RPL12/RPL8/RPL15/RPL14/RPL5/RPL13/RPL10A/RPS28/RPL21/RPL22/RPS23
KEGG_LEISHMANIA_INFECTION	KEGG_LEISHMANIA_INFECTION	45	0.64811545893897	2.14931565204538	2.2685418782664e-06	0.000189423246835244	0.000151634115020965	1052	tags=47%, list=11%, signal=42%	CR1/ITGAM/MAPK14/NCF4/FCGR1A/IFNGR2/FCGR2A/CYBA/NFKBIA/IFNGR1/IL10/MYD88/MAPK13/TLR4/MAPK3/ITGB2/NCF2/NFKB1/TLR2/IRAK4/MAPK1
KEGG_PRIMARY_IMMUNODEFICIENCY	KEGG_PRIMARY_IMMUNODEFICIENCY	30	-0.660089441701205	-2.15279075268521	4.38070736702127e-05	0.00167549968936485	0.00134124462999897	1344	tags=53%, list=14%, signal=46%	RFX5/CD19/TAP2/UNG/CD40LG/LCK/CD8B/CIITA/CD4/ICOS/ZAP70/ADA/CD3D/CD3E/CD8A/IL7R
KEGG_GRAFT_VERSUS_HOST_DISEASE	KEGG_GRAFT_VERSUS_HOST_DISEASE	14	-0.789453805933799	-2.03469627798416	5.01646613582291e-05	0.00167549968936485	0.00134124462999897	913	tags=57%, list=9%, signal=52%	KLRC1/CD28/CD86/IFNG/FASLG/GZMB/KLRD1/PRF1
KEGG_FC_GAMMA_R_MEDIATED_PHAGOCYTOSIS	KEGG_FC_GAMMA_R_MEDIATED_PHAGOCYTOSIS	80	0.520894700386791	1.93596415196039	4.99930437930099e-05	0.00167549968936485	0.00134124462999897	1492	tags=41%, list=15%, signal=35%	HCK/FCGR1A/LIMK2/PRKCD/FCGR2A/MYO10/AMPH/SYK/RAC2/PIK3CB/ASAP1/CFL1/ARPC3/LYN/MAPK3/GSN/VASP/PLD1/ARPC1B/PIK3CG/MAPK1/VAV1/WAS/PLCG2/DNM2/ARPC5/CRK/PIK3CA/ARPC1A/MARCKS/PTPRC/ARPC2/PIK3CD
KEGG_REGULATION_OF_ACTIN_CYTOSKELETON	KEGG_REGULATION_OF_ACTIN_CYTOSKELETON	138	0.431734670838805	1.7425482724029	0.000108648221663437	0.00302404216963234	0.00242075862302747	1778	tags=36%, list=18%, signal=30%	ITGAM/SSH1/ITGA7/PDGFC/LIMK2/ITGAX/SOS2/FGF13/RAC2/PIK3CB/SSH2/SLC9A1/CFL1/IQGAP1/MYL12A/PFN1/ACTN1/ARPC3/MAPK3/ITGB2/PPP1R12A/MYH9/KRAS/GSN/DIAPH2/ROCK1/ARPC1B/CD14/PIK3CG/PXN/SSH3/NCKAP1L/MAPK1/VAV1/WAS/ARPC5/CRK/PIK3CA/ARPC1A/RHOA/SOS1/ARPC2/PIK3CD/ACTB/CDC42/ARHGEF1/ROCK2/FGD3/MSN
KEGG_INSULIN_SIGNALING_PATHWAY	KEGG_INSULIN_SIGNALING_PATHWAY	98	0.471545361387193	1.80662338616515	0.000246440449710816	0.00587936501452947	0.00470645670876295	1519	tags=31%, list=15%, signal=26%	HK3/PYGL/FLOT1/FLOT2/SOCS3/MKNK1/IRS2/PPP1R3D/SOS2/PIK3CB/PHKA2/PRKAR1A/MAPK3/PRKAR2A/KRAS/PPP1R3B/PRKAA1/PTPN1/PIK3CG/HK2/MAPK1/PRKAG1/GRB2/CRK/PIK3CA/GSK3B/SOS1/CBL/PIK3CD/GYS1
KEGG_STARCH_AND_SUCROSE_METABOLISM	KEGG_STARCH_AND_SUCROSE_METABOLISM	20	0.667988534336315	1.82358232404838	0.00202550512764753	0.0362831892535908	0.0290448473697197	2110	tags=65%, list=21%, signal=51%	HK3/MGAM/PYGL/GBE1/PGM2/PGM1/HK2/UGP2/GYS1/GAA/GPI/GUSB/PYGM
KEGG_TOLL_LIKE_RECEPTOR_SIGNALING_PATHWAY	KEGG_TOLL_LIKE_RECEPTOR_SIGNALING_PATHWAY	70	0.464962414376456	1.68114392914272	0.00217264606308927	0.0362831892535908	0.0290448473697197	1805	tags=43%, list=18%, signal=35%	TLR5/MAPK14/TLR8/NFKBIA/PIK3CB/MYD88/MAP3K8/MAP2K6/MAPK13/TLR4/MAPK3/IFNAR1/TLR1/NFKB1/CD14/LY96/TLR2/PIK3CG/IRAK4/CTSK/MAPK1/TOLLIP/FADD/CHUK/PIK3CA/TLR6/PIK3CD/TNF/IFNAR2/TBK1
KEGG_T_CELL_RECEPTOR_SIGNALING_PATHWAY	KEGG_T_CELL_RECEPTOR_SIGNALING_PATHWAY	91	-0.405007658835542	-1.62166527891512	0.00187922637571949	0.0362831892535908	0.0290448473697197	579	tags=25%, list=6%, signal=24%	PLCG1/CD28/CBLB/IFNG/CD40LG/LCK/CD8B/GRAP2/CD4/LAT/ICOS/ZAP70/PPP3CC/FYN/CD3D/PRKCQ/CD3E/RASGRP1/CD3G/ITK/CD8A/PIK3R2/CD247
KEGG_LEUKOCYTE_TRANSENDOTHELIAL_MIGRATION	KEGG_LEUKOCYTE_TRANSENDOTHELIAL_MIGRATION	74	0.45821531055513	1.67994194193416	0.00264381530453839	0.0401379232598101	0.0321305783422369	1902	tags=45%, list=19%, signal=36%	MMP9/ITGAM/MAPK14/NCF4/CYBA/GNAI3/RAC2/PIK3CB/MYL12A/ACTN1/MAPK13/ITGB2/NCF2/VASP/ROCK1/CTNNB1/PIK3CG/PXN/SIPA1/PTK2B/VAV1/PLCG2/ICAM1/PIK3CA/RHOA/PIK3CD/ACTB/GNAI2/CDC42/ROCK2/MSN/CYBB/CLDN9
KEGG_PORPHYRIN_AND_CHLOROPHYLL_METABOLISM	KEGG_PORPHYRIN_AND_CHLOROPHYLL_METABOLISM	20	-0.622897779942012	-1.82878521219809	0.00341722296562923	0.0456004136670302	0.0365033251541938	1547	tags=40%, list=16%, signal=34%	CPOX/PPOX/UROS/COX10/HMBS/BLVRB/FECH/ALAS2
KEGG_TYPE_II_DIABETES_MELLITUS	KEGG_TYPE_II_DIABETES_MELLITUS	24	0.619673454513469	1.80820740519948	0.00382278916969116	0.0456004136670302	0.0365033251541938	1624	tags=54%, list=16%, signal=45%	HK3/CACNA1E/SOCS3/PRKCD/IRS2/PIK3CB/MAPK3/PIK3CG/HK2/MAPK1/PIK3CA/PIK3CD/TNF
KEGG_COMPLEMENT_AND_COAGULATION_CASCADES	KEGG_COMPLEMENT_AND_COAGULATION_CASCADES	34	0.528706229040621	1.65679860000287	0.003804548299223	0.0456004136670302	0.0365033251541938	1370	tags=35%, list=14%, signal=31%	CR1/CD55/F5/SERPINA1/C3AR1/F12/THBD/C5AR1/CD59/C1QC/C1QB/C4BPA
KEGG_ALLOGRAFT_REJECTION	KEGG_ALLOGRAFT_REJECTION	12	-0.70405532765661	-1.7384654521691	0.00429671779173028	0.0478367914145972	0.0382935550561225	722	tags=58%, list=7%, signal=54%	CD28/CD86/IFNG/CD40LG/FASLG/GZMB/PRF1
KEGG_ANTIGEN_PROCESSING_AND_PRESENTATION	KEGG_ANTIGEN_PROCESSING_AND_PRESENTATION	43	-0.47358977768916	-1.66089859104437	0.00626687327129376	0.0654104897691286	0.052361375358836	913	tags=28%, list=9%, signal=25%	KLRC1/TAP2/PSME2/HSPA8/CD8B/CIITA/KLRC3/CD4/HSP90AB1/CD8A/CD74/KLRD1
KEGG_FRUCTOSE_AND_MANNOSE_METABOLISM	KEGG_FRUCTOSE_AND_MANNOSE_METABOLISM	26	0.575784978545404	1.7042736498488	0.00678744873141883	0.0662466296487963	0.0530307088899914	1012	tags=27%, list=10%, signal=24%	PFKFB2/HK3/PFKFB3/PFKFB4/ALDOA/MTMR6/HK2
KEGG_FC_EPSILON_RI_SIGNALING_PATHWAY	KEGG_FC_EPSILON_RI_SIGNALING_PATHWAY	56	0.4599073841654	1.60542819693577	0.00714035529148703	0.0662466296487963	0.0530307088899914	1660	tags=41%, list=17%, signal=34%	FCER1G/MAPK14/PRKCD/SOS2/SYK/RAC2/PIK3CB/MAP2K6/MAPK13/LYN/MAPK3/KRAS/PIK3CG/MAPK1/VAV1/PLCG2/GRB2/PIK3CA/PLA2G2D/SOS1/PIK3CD/TNF/BTK
KEGG_NEUROTROPHIN_SIGNALING_PATHWAY	KEGG_NEUROTROPHIN_SIGNALING_PATHWAY	99	0.406716976285207	1.56186525329772	0.00845867424498872	0.0743472946796377	0.059515325712663	2232	tags=42%, list=23%, signal=33%	IRAK3/MAPK14/SORT1/PRKCD/IRS2/NFKBIA/SOS2/PIK3CB/MAPK13/RPS6KA1/MAPK3/KRAS/NFKB1/RPS6KA3/PIK3CG/MAP3K1/IRAK4/MAPK1/PLCG2/IRAK2/GRB2/CRK/YWHAH/MAP3K3/PIK3CA/ARHGDIB/GSK3B/RHOA/MAP3K5/PSEN1/SOS1/PIK3CD/CDC42/YWHAZ/MAPKAPK2/CALM2/BAX/SH2B2/CAMK2G/RAP1A/YWHAE/KIDINS220
KEGG_O_GLYCAN_BIOSYNTHESIS	KEGG_O_GLYCAN_BIOSYNTHESIS	15	0.653603842978037	1.66910679145639	0.0167664445353903	0.103520691998531	0.0828687543889913	1505	tags=67%, list=15%, signal=57%	GALNT14/B4GALT5/GALNT2/C1GALT1C1/GALNT1/ST3GAL2/GCNT1/GALNT3/GALNT4/C1GALT1
KEGG_GALACTOSE_METABOLISM	KEGG_GALACTOSE_METABOLISM	19	0.609533552233195	1.64647781407151	0.0179005801730381	0.103520691998531	0.0828687543889913	1539	tags=47%, list=16%, signal=40%	HK3/MGAM/PGM2/PGM1/GALK1/HK2/UGP2/GLA/GAA
KEGG_TYPE_I_DIABETES_MELLITUS	KEGG_TYPE_I_DIABETES_MELLITUS	14	-0.634025255464454	-1.63410299341778	0.0144393499894527	0.103520691998531	0.0828687543889913	722	tags=43%, list=7%, signal=40%	CD28/CD86/IFNG/FASLG/GZMB/PRF1
KEGG_PANTOTHENATE_AND_COA_BIOSYNTHESIS	KEGG_PANTOTHENATE_AND_COA_BIOSYNTHESIS	12	0.671944036495362	1.62457022360287	0.0155418674565002	0.103520691998531	0.0828687543889913	1534	tags=50%, list=15%, signal=42%	VNN1/UPB1/BCAT1/VNN2/DPYD/PANK2
KEGG_NOD_LIKE_RECEPTOR_SIGNALING_PATHWAY	KEGG_NOD_LIKE_RECEPTOR_SIGNALING_PATHWAY	46	0.475978340120352	1.59000924369691	0.0125835456110695	0.103520691998531	0.0828687543889913	1287	tags=37%, list=13%, signal=32%	NLRC4/NAIP/MAPK14/CARD6/NFKBIA/MAPK13/MAPK3/NFKB1/PSTPIP1/CARD8/MEFV/MAPK1/TNFAIP3/CHUK/NLRP3/TRIP6/PYCARD
KEGG_PPAR_SIGNALING_PATHWAY	KEGG_PPAR_SIGNALING_PATHWAY	39	0.488895160707495	1.57554139229064	0.0146059520804701	0.103520691998531	0.0828687543889913	1864	tags=33%, list=19%, signal=27%	ACSL1/ACSL4/GK/PPARG/ACOX1/ACAA1/OLR1/CYP27A1/ACSL3/PLTP/SCD/CPT2/DBI
KEGG_GNRH_SIGNALING_PATHWAY	KEGG_GNRH_SIGNALING_PATHWAY	60	0.444101745596531	1.55788585780637	0.0161136571084791	0.103520691998531	0.0828687543889913	2123	tags=42%, list=21%, signal=33%	ADCY3/MAPK14/PRKCD/GNAQ/SOS2/MAP2K6/MAPK13/MAPK3/KRAS/PLD1/MAP3K1/PTK2B/MAPK1/MAP3K2/GRB2/MAP3K3/PLA2G2D/SOS1/HBEGF/GNRH1/CDC42/PRKACA/ADCY4/CALM2/CAMK2G
KEGG_CELL_ADHESION_MOLECULES_CAMS	KEGG_CELL_ADHESION_MOLECULES_CAMS	63	-0.412035811095002	-1.54492370208625	0.0164933580176562	0.103520691998531	0.0828687543889913	821	tags=25%, list=8%, signal=23%	CD22/CD99/CD28/CD86/ITGA4/CD40LG/CD8B/CD4/CLDN5/JAM3/ICOS/ICAM2/ITGB7/CD2/CD8A/CD6
KEGG_PROGESTERONE_MEDIATED_OOCYTE_MATURATION	KEGG_PROGESTERONE_MEDIATED_OOCYTE_MATURATION	61	0.4250435228018	1.49968022968063	0.016464658444903	0.103520691998531	0.0828687543889913	1556	tags=31%, list=16%, signal=26%	ADCY3/CCNA1/MAPK14/IGF1R/GNAI3/PIK3CB/CCNB2/MAPK13/RPS6KA1/MAPK3/KRAS/RPS6KA3/PIK3CG/MAPK1/BUB1/PIK3CA/MAD2L2/PIK3CD/GNAI2
KEGG_NATURAL_KILLER_CELL_MEDIATED_CYTOTOXICITY	KEGG_NATURAL_KILLER_CELL_MEDIATED_CYTOTOXICITY	88	-0.36664708840756	-1.45104857609132	0.0179766471135174	0.103520691998531	0.0828687543889913	913	tags=23%, list=9%, signal=21%	KLRC1/CD244/PLCG1/IFNG/LCK/KLRC3/LAT/ZAP70/PPP3CC/ICAM2/SH2D1B/NCR3/FASLG/FYN/SH2D1A/PIK3R2/GZMB/KLRD1/CD247/PRF1
KEGG_AUTOIMMUNE_THYROID_DISEASE	KEGG_AUTOIMMUNE_THYROID_DISEASE	11	-0.687396621083067	-1.64171915873554	0.0191685379352949	0.105217359147817	0.0842269436607173	722	tags=55%, list=7%, signal=51%	CD28/CD86/CD40LG/FASLG/GZMB/PRF1
KEGG_ACUTE_MYELOID_LEUKEMIA	KEGG_ACUTE_MYELOID_LEUKEMIA	51	0.44344606263878	1.510687022222	0.0195313660693553	0.105217359147817	0.0842269436607173	1551	tags=37%, list=16%, signal=32%	CCNA1/CEBPA/SPI1/RUNX1/SOS2/PIK3CB/MAPK3/KRAS/NFKB1/STAT5B/PIK3CG/MAPK1/CHUK/GRB2/PIK3CA/SOS1/TCF7L2/PIK3CD/STAT3
KEGG_GLYCOSAMINOGLYCAN_DEGRADATION	KEGG_GLYCOSAMINOGLYCAN_DEGRADATION	14	0.638978407905438	1.60948575536522	0.0202833525903528	0.105853746330903	0.0847363743083816	2306	tags=57%, list=23%, signal=44%	SGSH/HPSE/GNS/HYAL2/GALNS/GUSB/ARSB/IDS
KEGG_GLYCOSPHINGOLIPID_BIOSYNTHESIS_LACTO_AND_NEOLACTO_SERIES	KEGG_GLYCOSPHINGOLIPID_BIOSYNTHESIS_LACTO_AND_NEOLACTO_SERIES	14	0.624521262890167	1.57307048893767	0.0240234874420684	0.121573406146225	0.0973200288721751	920	tags=43%, list=9%, signal=39%	FUT7/ST3GAL4/FUT4/B3GNT5/B3GNT2/B4GALT4
KEGG_MAPK_SIGNALING_PATHWAY	KEGG_MAPK_SIGNALING_PATHWAY	169	0.342231568450687	1.42070001041777	0.026603668870088	0.130670961803079	0.104602660882389	1686	tags=29%, list=17%, signal=24%	IL1R2/GADD45A/CACNA1E/IL1R1/MAPK14/MKNK1/HSPA1A/SOS2/FGF13/RAC2/RASGRP4/MAP3K8/MAP2K6/MAPK13/RPS6KA1/ARRB2/MAPK3/TAOK1/DUSP1/RASA2/MAPK8IP3/KRAS/NFKB1/GADD45G/CD14/HSPA1B/RPS6KA3/MAP3K1/GADD45B/MAPK1/DUSP16/TNFRSF1A/MAP3K2/CHUK/GRB2/CRK/MAP3K3/PLA2G2D/SRF/STK3/MAP3K5/SOS1/MAP4K4/HSPA1L/DUSP3/TGFBR1/TNF/CDC42/MAP3K11
KEGG_AMINO_SUGAR_AND_NUCLEOTIDE_SUGAR_METABOLISM	KEGG_AMINO_SUGAR_AND_NUCLEOTIDE_SUGAR_METABOLISM	35	0.477046542301172	1.5063459231509	0.0292494070159075	0.139561456333044	0.111719539579556	1954	tags=31%, list=20%, signal=25%	HK3/PGM2/PGM1/GALK1/HK2/RENBP/UGP2/CYB5R1/PMM1/GPI/NANS
KEGG_DORSO_VENTRAL_AXIS_FORMATION	KEGG_DORSO_VENTRAL_AXIS_FORMATION	16	0.588790684357478	1.52360567343517	0.0302423139026124	0.140290733937119	0.112303329404438	1494	tags=56%, list=15%, signal=48%	ETS2/SOS2/MAPK3/KRAS/PIWIL4/MAPK1/GRB2/SOS1/ETV6
KEGG_B_CELL_RECEPTOR_SIGNALING_PATHWAY	KEGG_B_CELL_RECEPTOR_SIGNALING_PATHWAY	67	0.402417600768614	1.44193796732252	0.0314987553098106	0.142170057749686	0.11380773611226	1492	tags=33%, list=15%, signal=28%	PIK3AP1/IFITM1/NFKBIA/SOS2/SYK/LILRB3/RAC2/PIK3CB/LYN/MAPK3/KRAS/NFKB1/PIK3CG/MAPK1/VAV1/PLCG2/CHUK/GRB2/PIK3CA/GSK3B/SOS1/PIK3CD
KEGG_EPITHELIAL_CELL_SIGNALING_IN_HELICOBACTER_PYLORI_INFECTION	KEGG_EPITHELIAL_CELL_SIGNALING_IN_HELICOBACTER_PYLORI_INFECTION	50	0.424649924738432	1.43720837292006	0.0446428571428571	0.196193609022556	0.15705381875742	1784	tags=42%, list=18%, signal=35%	MAPK14/ATP6V1C1/NFKBIA/ADAM10/MAPK13/LYN/NFKB1/ATP6V0E1/ATP6V0D1/ATP6AP1/CXCR1/ADAM17/PLCG2/CHUK/ATP6V1H/ATP6V1E1/ATP6V0B/ATP6V1B2/HBEGF/CDC42/ATP6V0A1
KEGG_PATHOGENIC_ESCHERICHIA_COLI_INFECTION	KEGG_PATHOGENIC_ESCHERICHIA_COLI_INFECTION	42	0.451164778412227	1.47366026462953	0.0458715596330275	0.196424370736297	0.157238544491079	1766	tags=50%, list=18%, signal=41%	TLR5/ARPC3/HCLS1/TLR4/ROCK1/ARPC1B/CD14/CTNNB1/LY96/TUBA1A/WAS/ARPC5/ARPC1A/RHOA/ARHGEF2/ARPC2/ACTB/CDC42/TUBA4A/ROCK2/YWHAZ
KEGG_GLYCOLYSIS_GLUCONEOGENESIS	KEGG_GLYCOLYSIS_GLUCONEOGENESIS	39	0.442506231716524	1.42604578741793	0.0492700729927007	0.205702554744526	0.164665770265079	1012	tags=31%, list=10%, signal=28%	HK3/LDHA/GAPDH/PGM2/ENO1/PGK1/PGM1/ALDOA/DLD/PGAM1/PGAM4/HK2
