# Supplementary material for: Bioinformatics analysis identifies a key gene HLA_DPA1 in severe influenza-associated immune infiltration
Source: BMC Genomics. 2024 Mar 7;25:257. doi: 10.1186/s12864-024-10184-7 (PMC10918912; doi:10.1186/s12864-024-10184-7)
Supplement: Supplementary file 4 — Supplementary Material 4. Detailed results of ssGSEA for individuals with HLA_DPA1low and HLA_DPA1high. [file 12864_2024_10184_MOESM4_ESM.xls]

id	GSE111368_GSM3029342_Control	GSE111368_GSM3029347_Control	GSE111368_GSM3029351_Control	GSE111368_GSM3029354_Control	GSE111368_GSM3029355_Control	GSE111368_GSM3029359_Control	GSE111368_GSM3029361_Control	GSE111368_GSM3029378_Control	GSE111368_GSM3029383_Control	GSE111368_GSM3029394_Control	GSE111368_GSM3029396_Control	GSE111368_GSM3029401_Control	GSE111368_GSM3029403_Control	GSE111368_GSM3029406_Control	GSE111368_GSM3029409_Control	GSE111368_GSM3029414_Control	GSE111368_GSM3029416_Control	GSE111368_GSM3029418_Control	GSE111368_GSM3029419_Control	GSE111368_GSM3029422_Control	GSE111368_GSM3029423_Control	GSE111368_GSM3029428_Control	GSE111368_GSM3029435_Control	GSE111368_GSM3029438_Control	GSE111368_GSM3029439_Control	GSE111368_GSM3029442_Control	GSE111368_GSM3029443_Control	GSE111368_GSM3029445_Control	GSE111368_GSM3029446_Control	GSE111368_GSM3029448_Control	GSE111368_GSM3029450_Control	GSE111368_GSM3029451_Control	GSE111368_GSM3029458_Control	GSE111368_GSM3029459_Control	GSE111368_GSM3029461_Control	GSE111368_GSM3029466_Control	GSE111368_GSM3029467_Control	GSE111368_GSM3029470_Control	GSE111368_GSM3029474_Control	GSE111368_GSM3029477_Control	GSE111368_GSM3029479_Control	GSE111368_GSM3029482_Control	GSE111368_GSM3029491_Control	GSE111368_GSM3029492_Control	GSE111368_GSM3029495_Control	GSE111368_GSM3029499_Control	GSE111368_GSM3029512_Control	GSE111368_GSM3029523_Control	GSE111368_GSM3029533_Control
Activated.B.cell	0.519569222282899	0.444375885098465	0.685902689530727	0.458673462405264	0.514294557784021	0.375246277286342	0.438002906673964	0.441524115425514	0.356180309687169	0.497254728682237	0.666873865317482	0.354013727115387	0.485637935849861	0.320966966203226	0.511130210189214	0.41112635729451	0.868925139046477	0.389384411717632	0.423703862367464	0.868207546659416	0.434288868769151	0.499264321313068	0.343992362118188	0.426529907511979	0.226585973871629	0.50652012506994	0.483320131146839	0.409186043833034	0.567627731357956	0.392118527279964	0.665615872282124	0.388931242197049	0.337188160566029	0.50977529754613	0.39608703025502	0.554739276606288	0.337369655247856	0.388573101329979	0.493289214180222	0.433531126953447	0.310789051634697	0.457613328327043	0.514632941573588	0.558263535931409	0.447532080689768	0.626715076723307	0.446691769294145	0.371458198310009	0.370056702856388
Activated.CD4.T.cell	0.639868478957024	0.629354228580371	0.700764870180234	0.694755073313806	0.674773178460643	0.674920619912308	0.728676870368401	0.689490175645879	0.643735823246022	0.680450641324241	0.682134068653632	0.640926325017212	0.670100374469207	0.571330389126038	0.686897940977133	0.630409234764884	0.684650108424132	0.674808243578377	0.695062559177125	0.711391827652309	0.657577461179017	0.727319975084066	0.677054339234229	0.679917733817652	0.62056364151471	0.672116797460703	0.697280534826844	0.623015490863325	0.696014016457893	0.699219252304184	0.677219601169248	0.654659387222261	0.660185252753536	0.676579120435769	0.770792037278501	0.681968825122178	0.675999784641669	0.646252043344244	0.714900134024146	0.689591313458897	0.683607746919015	0.656000133684346	0.725562199783652	0.633300557451771	0.677457534997431	0.702337922692859	0.706116763309691	0.648963464039249	0.619076824328679
Activated.CD8.T.cell	0.774767540552742	0.760919889558964	0.81571964172779	0.722437689748425	0.713767668118164	0.705233616742533	0.806163821518084	0.811692402182115	0.730929298601617	0.811460989070813	0.805414608166209	0.771785742402362	0.742876842932362	0.733603225993856	0.818202720198994	0.654037669776977	0.670766648451178	0.594901288261022	0.766923145332487	0.650589832237341	0.806437193664183	0.629009393532237	0.751954631990398	0.768869839594187	0.673522801791635	0.733131103611817	0.748694258574677	0.681649062068932	0.797901409513082	0.607581298820104	0.700180737800862	0.761231781749716	0.754020176298586	0.764513511635915	0.806680711239218	0.77748181039237	0.733490702341022	0.659103030038141	0.703100391233401	0.733282847062638	0.703470727177006	0.681403924335477	0.786693860016836	0.69019011840109	0.777272857502216	0.735400991724159	0.748974980611495	0.64403469955137	0.694315662590509
Activated.dendritic.cell	0.730688478986964	0.799094587121139	0.750084251294107	0.781546764391265	0.806588270657845	0.806098829005255	0.738634100575254	0.742593076732933	0.7813416013741	0.73711538274168	0.710580572402724	0.766760396900133	0.761944508463367	0.804557944296279	0.731557704404943	0.885326665048386	0.584089602115143	0.85428042144413	0.804327929264185	0.569373686087504	0.75356702421178	0.822048239846253	0.816870244585504	0.753230307838926	0.784866425894613	0.809745238439502	0.805299424336066	0.829339067551912	0.735785988568108	0.878839114871738	0.775121630939186	0.774691717425402	0.780265130923572	0.764374481367425	0.803217145286862	0.786906349722226	0.837557212278186	0.858558837244913	0.853931225472752	0.83389180893925	0.888131692505846	0.852535640917908	0.77498193035082	0.763005748965985	0.780650467879407	0.81468461738907	0.838545763078801	0.895525495910638	0.828134390624952
CD56bright.natural.killer.cell	0.610219299051266	0.6250373489373	0.612452265639665	0.547616552416833	0.592492387273609	0.57962709776528	0.590493492096574	0.60181305273566	0.645539300801764	0.602255792763736	0.597477422974202	0.642206549715012	0.655544436493483	0.616340218395814	0.612043070100218	0.560919385132099	0.546316894474771	0.606244772835342	0.5626551003372	0.521956091799796	0.617061350837844	0.590977114550424	0.633971650984033	0.673640918388197	0.627195923574567	0.596731616191389	0.586025130826959	0.587704501617512	0.598952611042268	0.583724462057725	0.621264157758533	0.670997424119713	0.648305902715688	0.637797484996535	0.618451246528114	0.603702649412956	0.578860608032187	0.559515606352503	0.595908697711564	0.589423855322132	0.571009567389556	0.572926605884475	0.561923091885939	0.640759909701516	0.618381052609056	0.590372067149593	0.620941858712865	0.583091207310575	0.606348791006776
CD56dim.natural.killer.cell	0.676082729709531	0.677977540424986	0.693602831848198	0.684618833504032	0.655040492721915	0.635638465532834	0.647731863607864	0.694319747325436	0.6529345216537	0.668460370224804	0.663534643390288	0.642113922447653	0.6336758936352	0.627602161776357	0.630483414481345	0.55472062823016	0.587924038997853	0.641073418832066	0.66653302512011	0.593151324225976	0.662405552270131	0.558618554085668	0.632384327299735	0.705005795843711	0.638169981448139	0.644244099145031	0.587846944282278	0.671555971496742	0.68834405490815	0.653422854910861	0.618370156850011	0.630189099022592	0.696256371873814	0.657847540259644	0.681217693884939	0.655720877250292	0.602505699663601	0.55604547897198	0.659494689198515	0.687659286948273	0.571461133322205	0.540125688928776	0.665881680977892	0.647943651225202	0.675672016753508	0.651443832349626	0.693911160359963	0.496735659451627	0.679268392113074
Eosinophil	0.53147576750581	0.560966648538551	0.493679494882761	0.490849881072863	0.574877677415833	0.544850133179562	0.463637369786539	0.481021403254051	0.581128106947044	0.485541162789275	0.460211650564401	0.553921027134988	0.572765330516506	0.67092049064401	0.549308031077701	0.591919574293019	0.298377768946071	0.545498509044424	0.480935104723304	0.301523053025018	0.512304816569704	0.581337470591991	0.477836816435461	0.558112258829753	0.728199446992655	0.586010524741256	0.57569113157485	0.555403517091353	0.545004594546664	0.611874120891462	0.576357813984273	0.5352651979461	0.545909437582298	0.531666993245363	0.469477676216476	0.579137859052848	0.557138463188309	0.593858913969752	0.585038721907176	0.613237643772148	0.544756400275968	0.598850162900528	0.509470772022732	0.615871852280579	0.560283802382561	0.539231463977556	0.566063051622155	0.624855707347646	0.541378069418324
Gamma.delta.T.cell	0.70682158846077	0.755735394796679	0.760340356688911	0.758106653730332	0.734969935593063	0.765442802152562	0.757436199775165	0.751411428514802	0.761006552356019	0.741169420914159	0.729272169506635	0.764375166165197	0.742608137108938	0.71628939116187	0.752305781441643	0.717604633786268	0.597461309828811	0.778847380405348	0.78348090790808	0.593782661380757	0.746212044440671	0.791824975453796	0.763571077014538	0.751098660440249	0.757388340947678	0.736330313370764	0.766123742377675	0.763301042686437	0.715173202223915	0.778682654714284	0.739085785419649	0.765237937490225	0.755103851983613	0.744244841881424	0.779888991642417	0.743104727721379	0.769543200181605	0.774885748360469	0.794140337236985	0.779986532506906	0.748937053132148	0.759509141624949	0.789691916566031	0.774749452546864	0.760134387096745	0.757869900040885	0.80148088565329	0.781556711206898	0.784486226058558
Immature.B.cell	0.692307175662239	0.649428259829579	0.778961560960576	0.730485206698457	0.698189018479866	0.728765864085856	0.68825442648994	0.65890236568118	0.641390565968224	0.674991804282581	0.728155550746625	0.604416097250394	0.654528019770143	0.627498144985321	0.702725381795223	0.690283642546067	0.712922603665465	0.577116919547611	0.647487237835901	0.723286842993641	0.647671967726243	0.622491403524816	0.619260982229469	0.689480336987761	0.622441843574574	0.687402460208213	0.681558393091075	0.63370504997956	0.711505994122667	0.619269072443203	0.774233546171182	0.662308223866844	0.677115426293671	0.709516061508343	0.6354251555586	0.689490230212786	0.662926936811526	0.654374131676096	0.62302187777739	0.661853018416912	0.591920020919618	0.657554192415928	0.657322462587634	0.745744776121149	0.698262828179987	0.73756260400946	0.643598365393726	0.640257499252243	0.640665301424223
Immature.dendritic.cell	0.72460228841284	0.69242114524536	0.740622380387711	0.712007251884307	0.735335495399283	0.704210114619513	0.702746801395095	0.722093516631219	0.706087000831462	0.674456021121864	0.711994950041335	0.706300686580006	0.693580310742952	0.700285646044742	0.712539690215663	0.7018655145949	0.630403678546799	0.742201545061086	0.736544188184202	0.609882130613073	0.693053571164514	0.688709457029792	0.703587092981009	0.685687037648088	0.817992238278666	0.739140476314521	0.711088358520321	0.716955693787499	0.713196676385791	0.718502009481787	0.718608459454031	0.706803702094925	0.71648417654922	0.71286008591149	0.695137010609044	0.72137039546077	0.690994281216378	0.702282940510853	0.691801433242973	0.740036568148655	0.72314367457785	0.681352744221422	0.728359971175226	0.759191559249313	0.704668284239719	0.780187114550389	0.732052889670743	0.663235328831697	0.749834778555871
MDSC	0.93138059320777	0.95084564180278	0.964872548628013	0.989211000801219	0.948169130149869	0.980160011259756	0.961437340370438	0.953338210973985	0.96013816510846	0.94193934573303	0.930407287192256	0.959462032010989	0.946393678302041	0.910338045477102	0.936183852168619	0.948224857334002	0.837453781720013	0.961378144613964	0.99056282481886	0.778868552605397	0.926556853806142	0.93234579661934	0.965240184093015	0.935734054951635	0.939380291842962	0.949405675857437	0.963193103410102	0.979600483028772	0.967588387085534	0.962293366831682	0.935152189281751	0.960512432465992	0.960632068671251	0.943402547085914	0.96561884693178	0.957171927701742	0.966264241998854	0.974211812086805	0.926359681320325	0.98719347998043	0.959191952493647	0.950223774885295	0.986926586708111	0.919835512695537	0.9647507730294	0.964626289826904	0.972429456297953	0.948824464722552	0.967685262955304
Macrophage	0.744714407969128	0.743910904482683	0.726820609605651	0.780597265374576	0.770905701021206	0.770957193143476	0.750140083642891	0.752184182465902	0.775355162130784	0.700206016037848	0.700369842826596	0.767791984875274	0.744667715661537	0.796597094553007	0.705969936930506	0.782777018968728	0.451898390597902	0.799785364964951	0.77186373371695	0.357103172475702	0.694599233966534	0.752598246319173	0.774112033794715	0.754272299299432	0.810020596727497	0.758227387156553	0.75569422049761	0.815150806701153	0.720481977987727	0.787882347495635	0.775449869562815	0.765079000665811	0.762879670396197	0.737370176320525	0.765224955618808	0.779731099494871	0.773448165659447	0.76701812902105	0.737325233932734	0.768547115013348	0.731797438047515	0.749957112159285	0.733790913601732	0.773050104521896	0.737569690797293	0.742670764644871	0.789641550520554	0.778855186402338	0.786402253707051
Mast.cell	0.76932733938544	0.905276000659781	0.905999852191398	0.827152850890942	0.943686993602487	0.818157281987096	0.828534542526695	0.80605529785787	0.823178523176082	0.828911888348154	0.74182357790181	0.888264816813971	0.844820810781171	0.85408982109495	0.774551872051002	0.881700173131138	0.505435145740903	0.869906880996176	0.801329038741482	0.488642082947197	0.772568970275831	0.916211397258021	0.934412516286105	0.819578140314498	0.958193029177724	0.923627772771681	0.871677277448516	0.912942101516159	0.773729307822139	0.907323822284537	0.865838980636592	0.858311582524857	0.821923533723091	0.826006278543256	0.836847574905634	0.840357137491929	0.841286673466408	0.901536784647607	0.80052801058314	0.822300866685935	0.910922594700884	0.862554598682437	0.856571690033396	0.874490168290839	0.861517155685177	0.91986416531085	0.8246005742666	0.908335734364836	0.944518908755031
Monocyte	0.975435936090773	0.96968270093519	0.918555486223175	0.963607324960315	0.967345301666749	0.938913350307125	0.945780109803108	0.967749805172366	0.970666112655826	0.9362948266089	0.944577552904046	0.968247384019132	0.943178049556959	0.995702142078326	0.930612476568101	0.948892149399068	0.828225019805761	0.990769502360526	0.983721908717878	0.826259870622294	0.920010627435644	0.901379636637188	0.954716564344135	0.928225598627196	0.980417895941812	0.951034642227606	0.936799108824353	0.973293127628115	0.952749123236435	0.934715227078449	0.934014529593214	0.950228747996602	0.960810420969009	0.937902880602739	0.963928211076797	0.976976018751188	0.943188312136791	0.932116709097451	0.88023582711101	0.960304579669417	0.919455835926764	0.918835741801507	0.948430255485468	0.941694582433537	0.951225683062297	0.926037927564976	0.96980562428101	0.889430004300713	0.975043964480238
Natural.killer.T.cell	0.565668441620191	0.577542042199866	0.564308112349939	0.595375132233839	0.547777606959693	0.585607099278907	0.617833495791065	0.57081308997412	0.586217088221583	0.593424391372253	0.552244621705729	0.563126915118042	0.556971054618129	0.558563261023658	0.607609257523174	0.591050742708302	0.429591534564268	0.549040985511692	0.614688210001509	0.414869103340698	0.58049328989075	0.579521608473274	0.570986089302156	0.607683524914638	0.56515166997154	0.561583009444105	0.584850847039756	0.566094637536078	0.602151469655442	0.550086011179176	0.582055596165118	0.595198414097196	0.585479769296836	0.559997039467409	0.61927522219124	0.603220934673078	0.572261360468822	0.532007663679241	0.589374118251311	0.649758851615837	0.563794303175477	0.58232412060179	0.629633199340616	0.560530489535253	0.580826937409889	0.544648504059151	0.657951477025718	0.565592612535611	0.58403096764559
Natural.killer.cell	0.624759106777391	0.665867460645409	0.598984304662032	0.66372135826208	0.636675168138063	0.674843294930254	0.641016086593748	0.601464394226925	0.648784489608406	0.61567173181732	0.599530551206198	0.647677148023478	0.648272123098615	0.661754160971873	0.640722314887188	0.694564563996307	0.520457895449859	0.684566924858502	0.665631755415872	0.496018216837168	0.608363413651551	0.633122378556732	0.69513900167786	0.610915532988968	0.651408437463812	0.630683302210007	0.66690916795174	0.654917906240831	0.648336053870775	0.6392072166042	0.666839505739114	0.643953174428491	0.655643326216732	0.663438892385203	0.655622917332109	0.682488112448471	0.676247131676237	0.693267242932215	0.640312297773754	0.680260911524791	0.657616643991162	0.705245909740983	0.676181765540763	0.647643330492611	0.663562516595244	0.62692586469412	0.683380587387702	0.685947814547433	0.632256388090476
Neutrophil	0.674455143981584	0.795223045891449	0.767090396373248	0.866029022169185	0.796738764533862	0.763646173983201	0.705196190725263	0.660123796713557	0.786532658049788	0.626089456050248	0.605385384078286	0.798846714080776	0.729720850459371	0.774770518779968	0.727425792165095	0.893794084019133	0.130974781917052	0.895277773191344	0.746471263009101	0	0.719746709683649	0.953952378668905	0.754050643607089	0.704427359805298	0.665931959995129	0.834704040195317	0.87341302979925	0.843588452796744	0.727082239387116	0.899855257686169	0.781659152026102	0.842355773537864	0.734128959711285	0.860333784173803	0.705708481675042	0.811175776364271	0.912545913874318	0.901179844009076	0.893293230528093	0.948103584562544	0.943039098489947	0.999271478416977	0.799107212531275	0.667246174579833	0.764670205406988	0.888353569394393	0.894649043497887	0.980985643651023	0.731649329889388
Plasmacytoid.dendritic.cell	0.863571193389246	0.88026735463023	0.849020925127875	0.842708836423474	0.849633193943766	0.84351813548614	0.846639600635542	0.871214136036031	0.873394592410755	0.837678100703773	0.844717213101772	0.851637561888127	0.861495833248614	0.867459309572254	0.849899741182345	0.84025970900549	0.68488918812828	0.883873056270984	0.834197445123642	0.678264273097677	0.843462045941828	0.886049985529722	0.869590805391283	0.851528953361604	0.840601960865032	0.856733327028608	0.856478002592304	0.868170298310866	0.837799734422426	0.859927994392413	0.845151389367915	0.865413066897908	0.83254368830036	0.863605639760759	0.829205747676686	0.849398428750364	0.851577886344715	0.860674599463815	0.880799525969323	0.860465996350156	0.858149071400448	0.877313367679823	0.837203243477366	0.862929810681703	0.864589194374306	0.861558516837855	0.858073554421608	0.862787416690704	0.855892210662063
Regulatory.T.cell	0.6066706881336	0.638945530104448	0.647294383596649	0.670323888828571	0.639867820971295	0.672587809222835	0.639477352498613	0.60586786288091	0.606175657443583	0.606764566979826	0.602775102025932	0.64888598496141	0.626557614049656	0.65503527009994	0.610837993957351	0.644691633297614	0.430467892660903	0.657131649334659	0.683258799239081	0.424301414824125	0.597327048267949	0.575144177065878	0.639980903467508	0.604352919999558	0.666161499387051	0.624922958266264	0.625585856726259	0.672148977562675	0.617877145055393	0.646533470834881	0.615363986155841	0.584920728770147	0.632853000532772	0.572948842252632	0.668447535163813	0.663261482853583	0.649811076594379	0.644803586799739	0.613310043412398	0.646187217532914	0.581634891436796	0.579659164896718	0.644399657357271	0.582016787211139	0.612151597905458	0.652517152276894	0.692009074432694	0.587028147000653	0.681000557049752
T.follicular.helper.cell	0.640457666011284	0.659603301880528	0.666929699586907	0.677352040912553	0.647287935844609	0.707351430624854	0.665776523486167	0.645370845814909	0.648154542387168	0.651317154756026	0.665638814782441	0.663088034546	0.657670031622589	0.644864417353006	0.660129490156009	0.668509210428871	0.509588537787481	0.626659897084146	0.695862600221094	0.517903854922545	0.642118817898796	0.653226131935428	0.639971181643146	0.629705279775608	0.672205479700386	0.646326446593318	0.650658905504412	0.673007513908515	0.651968291610704	0.612330077034009	0.643140974014965	0.654575987450854	0.648168207833431	0.653949258666198	0.674772676610228	0.678949977511024	0.638552848889673	0.646275702855845	0.659402480446273	0.673700600803245	0.622253517439433	0.632195749202626	0.674719535050832	0.591893941664787	0.649838220428296	0.641248812406931	0.666907009637616	0.631529119885672	0.675624469076271
Type.1.T.helper.cell	0.696900134207015	0.708131949318511	0.697985163749002	0.698947339933382	0.708573081985037	0.692757491488041	0.700608474703201	0.725591966317662	0.717818819327881	0.712204966855705	0.70497686701923	0.734379207443439	0.728027338512936	0.706975866278365	0.714348225365449	0.691625449510058	0.609310183039472	0.74368948878351	0.711489991121799	0.588565722562817	0.720735467414949	0.711998254251752	0.739587800663868	0.706413220377562	0.722156128522027	0.711951835179377	0.708954969877691	0.71458481406715	0.719857889992363	0.72644014521462	0.709009580734757	0.695657450627594	0.704961437492287	0.700398259126424	0.704643111292778	0.718126804897062	0.702953949618825	0.695281341975907	0.744959018346818	0.704359489681662	0.71555367547938	0.738876967359258	0.712092182614909	0.702935124771035	0.741857779985112	0.70572405299752	0.735196859083646	0.696276851880825	0.699777628536567
Type.17.T.helper.cell	0.402047081300565	0.361634436754565	0.374870964097663	0.399701493387751	0.394964605153954	0.460344207433019	0.394287405242731	0.397097866997595	0.398393366423075	0.400773833888367	0.39051003373215	0.35906636786727	0.403610224101196	0.403880233224456	0.38097897878523	0.467232237887472	0.287585722356086	0.417420840495495	0.384008682907727	0.242200256256238	0.404100356627516	0.419399671181304	0.419938480534813	0.453587108473593	0.358163818367981	0.416584720520386	0.379260302288859	0.382938047527683	0.40730774087428	0.427998364585266	0.482013054226204	0.410115913431951	0.403050761538906	0.394190689767367	0.420311876100143	0.349615918737953	0.430462383451996	0.43445168159431	0.427289736506598	0.408606502710333	0.466436554505863	0.420084380030111	0.371568479791527	0.446126526550805	0.392715422220694	0.363845877395554	0.41993032139466	0.446169473051701	0.424945670649881
Type.2.T.helper.cell	0.335072982010142	0.378483250763579	0.400256039440152	0.336188249563632	0.32533594741162	0.363404339910898	0.348723083944504	0.308939561923186	0.346568892246831	0.387811133308105	0.306101087036703	0.323527921517033	0.292903094502781	0.289203306817232	0.411338392950227	0.332952417507879	0.229056259798625	0.287717464275629	0.361374298426256	0.206513864718578	0.346274216610526	0.281409179698863	0.405769318122682	0.347012738468974	0.367888208998248	0.314919600530684	0.347677283650322	0.360731525517732	0.353712957554626	0.28539000935298	0.298735278096318	0.364751754602603	0.333638482809099	0.36650822735757	0.398478133581013	0.369637649675671	0.382558246457988	0.403174912258641	0.275468394111349	0.353016224851308	0.365363620340672	0.354821251713764	0.412747476901916	0.293745253506659	0.339257823006146	0.346800109123482	0.317423685049177	0.377966172679265	0.346877329182471
Effector.memory.CD4.T.cell	0.899340306612515	0.834495482231844	0.919550198915446	0.746537954517096	0.866408990840091	0.696070163658019	0.890978163386292	0.925184752209148	0.869367258793183	0.947505412473016	0.944534067176893	0.890076324515505	0.894778574499568	0.826514729396803	0.932701092747094	0.578504821753294	0.389384704916145	0.68270144289853	0.859661772500291	0.363412202087915	0.919999018121103	0.603015140651219	0.866622371442727	0.848722051549531	0.635159168753499	0.863359964970234	0.788457936994995	0.674027293032751	0.947086007191968	0.59632588963017	0.805829593847145	0.830717397108084	0.890685511444791	0.873646178784765	0.888461466958483	0.815784379810097	0.748528671395847	0.626801769510977	0.707479200478492	0.707728362971957	0.711351544630418	0.618921108287543	0.837043712278236	0.780671023869262	0.918942494440175	0.749135821417246	0.757027870333023	0.615361476791704	0.711867472882673
Memory.B.cell	0.585162665398559	0.474054102637208	0.688720070437818	0.551810945662177	0.550438746047287	0.430792503833721	0.495111665227626	0.458354492465192	0.398622828376651	0.56814297018944	0.714300039689467	0.411734577284544	0.512914768995499	0.25897272039853	0.605703545467408	0.389961501815525	0.9178776588126	0.298820863727714	0.438089946664683	0.932508631121121	0.495793739127937	0.451605933031324	0.288979301520912	0.496108123248042	0.192536952353368	0.564729943006977	0.55339395917068	0.305822165477419	0.644366701529587	0.355435425998865	0.673209404771648	0.497727495182533	0.407376566628702	0.56116924221509	0.415583534890627	0.560441154113578	0.378740898890757	0.430478632880518	0.512087126889972	0.460870149256948	0.233167835630544	0.431492725699141	0.449362414605487	0.624701275804505	0.509683618115571	0.683240770500018	0.441467438496308	0.413182780706081	0.319878557982529
Central.memory.CD4.T.cell	0.732694278146375	0.68516903775601	0.801511733533068	0.647516372440602	0.681409157863934	0.584172499738067	0.774529279245231	0.780765962358409	0.708615673213091	0.819259602704716	0.812883933150722	0.784723462896521	0.76723463913452	0.537138638000022	0.794154943774398	0.413742045543956	0.382157655305974	0.507816417334101	0.736377782810716	0.373739332281793	0.80195935031579	0.486530731951731	0.752923119406224	0.726839846506886	0.493598781829378	0.705614876669316	0.697905201587605	0.564700305180717	0.813309719825521	0.416340150082027	0.651825464395095	0.682364157014095	0.770879162773539	0.754256838645615	0.808257362357221	0.67530144670964	0.599073848089061	0.484671154325206	0.616206890012159	0.611266009018059	0.505874773854633	0.485710912011028	0.751560379021079	0.645314719957904	0.780506288411235	0.62416936912445	0.675572133020586	0.480826979797901	0.582777442881734
Central.memory.CD8.T.cell	0.75032041752466	0.725879826236515	0.789928115202952	0.70588839439908	0.718948971557358	0.692322912613664	0.79522559078809	0.801960951640423	0.738122575534923	0.811269599128842	0.806666785884819	0.753787818694729	0.766917279726714	0.723904242733297	0.807014917578875	0.670644118558764	0.707463659500459	0.652394911383126	0.719055539729667	0.674144555523785	0.808626311943461	0.675294180651932	0.744446502233602	0.782239677631255	0.685238417231041	0.738885163830874	0.724322079032274	0.656682746427301	0.804395377786429	0.646255344580432	0.719658846052082	0.780702920354873	0.762700096256495	0.75634158363947	0.746328379425345	0.738370681760148	0.720886500541069	0.665265942862216	0.710376679416179	0.676697806721612	0.698774412420498	0.655516440614876	0.712573034408295	0.723990430662654	0.791918974928103	0.758441816826202	0.711266720891401	0.664579957560642	0.695462479948483
Effector.memory.CD8.T.cell	0.828295629940983	0.839046341278737	0.886348205456201	0.791330358617069	0.812310397853662	0.764514774499	0.877402814093741	0.869737669128797	0.820913765608442	0.875891256156023	0.874387763147997	0.835383110908707	0.838812003570838	0.748337797386631	0.866229366306074	0.751921737982459	0.80858227030133	0.745088519710455	0.840146697369904	0.824221959017701	0.862619862228537	0.799727437348751	0.834036420154829	0.847281133879235	0.761880490524593	0.833125464893722	0.800948224921137	0.782355440088274	0.874443096911075	0.7480593379552	0.772120103654825	0.838453782407152	0.836869568760878	0.824957969406319	0.843549696983813	0.806473955848818	0.795786636930127	0.765547913123978	0.818922677787138	0.795103590483493	0.786517393522347	0.784099369703487	0.851151281061853	0.799434730889408	0.839105568641729	0.882140709817683	0.817269901605065	0.763530586955074	0.78950450470525
[truncated: 216 more columns]
