# Supplementary material for: Bioinformatics analysis identifies a key gene HLA_DPA1 in severe influenza-associated immune infiltration
Source: BMC Genomics. 2024 Mar 7;25:257. doi: 10.1186/s12864-024-10184-7 (PMC10918912; doi:10.1186/s12864-024-10184-7)
Supplement: Supplementary file 5 — Supplementary Material 5. Correlation analysis of HLA_DPA1 expression level with the abundance of lymphocytes [file 12864_2024_10184_MOESM5_ESM.xls]

Gene	Cell	cor	pvalue
HLA_DPA1	Activated.B.cell	0.274081861093141	0.00934673445728977
HLA_DPA1	Activated.CD4.T.cell	0.0957103154175991	0.372277403440427
HLA_DPA1	Activated.CD8.T.cell	0.6956617963197	3.85245881838665e-14
HLA_DPA1	Activated.dendritic.cell	-0.466515434611965	4.06685141024544e-06
HLA_DPA1	CD56bright.natural.killer.cell	0.35700696717623	0.00059410097378772
HLA_DPA1	CD56dim.natural.killer.cell	0.414897918363982	5.28619058068175e-05
HLA_DPA1	Eosinophil	-0.436867708838264	1.86665362464729e-05
HLA_DPA1	Gamma.delta.T.cell	0.227980200803056	0.0316550941527192
HLA_DPA1	Immature.B.cell	0.565605063016116	7.67809044242745e-09
HLA_DPA1	Immature.dendritic.cell	-0.144357100601838	0.177114980792303
HLA_DPA1	MDSC	0.558012248950615	1.33740218504332e-08
HLA_DPA1	Macrophage	-0.284049557584959	0.00698324086485805
HLA_DPA1	Mast.cell	-0.0677990628158286	0.52784428747949
HLA_DPA1	Monocyte	0.348171383095523	0.000827373281277355
HLA_DPA1	Natural.killer.T.cell	0.437012414935925	1.85345119776197e-05
HLA_DPA1	Natural.killer.cell	-0.0424840078485626	0.692617034703068
HLA_DPA1	Neutrophil	-0.514157789235969	2.55359160055888e-07
HLA_DPA1	Plasmacytoid.dendritic.cell	-0.189616060676133	0.0751201802141003
HLA_DPA1	Regulatory.T.cell	0.0252810064736988	0.81407947942647
HLA_DPA1	T.follicular.helper.cell	0.50610532050731	4.20053618508182e-07
HLA_DPA1	Type.1.T.helper.cell	0.300435395114209	0.00422792543492549
HLA_DPA1	Type.17.T.helper.cell	-0.19798347797029	0.0629104535067471
HLA_DPA1	Type.2.T.helper.cell	0.151992475284298	0.155055397756318
HLA_DPA1	Effector.memory.CD4.T.cell	0.770696164018574	1.03022546698982e-18
HLA_DPA1	Memory.B.cell	0.476363961376299	2.37352096696669e-06
HLA_DPA1	Central.memory.CD4.T.cell	0.718865844685795	2.14092389787376e-15
HLA_DPA1	Central.memory.CD8.T.cell	0.723411318577026	1.17469109264884e-15
HLA_DPA1	Effector.memory.CD8.T.cell	0.656080422547747	2.97614691792727e-12
