# Supplementary material for: Bioinformatics analysis identifies a key gene HLA_DPA1 in severe influenza-associated immune infiltration
Source: BMC Genomics. 2024 Mar 7;25:257. doi: 10.1186/s12864-024-10184-7 (PMC10918912; doi:10.1186/s12864-024-10184-7)
Supplement: Supplementary file 6 — Supplementary Material 6. Predicted genes from the TargetScan, miRDB, and miRanda databases. [file 12864_2024_10184_MOESM6_ESM.xls]

Gene	miRNA	miRanda	miRDB	TargetScan	Sum
HLA-DPA1	hsa-miR-573	1	1	1	3
HLA-DPA1	hsa-miR-1253	1	1	1	3
HLA-DPA1	hsa-miR-877-3p	1	1	1	3
HLA-DPA1	hsa-miR-429	1	1	1	3
HLA-DPA1	hsa-miR-3182	1	1	1	3
HLA-DPA1	hsa-miR-22-5p	1	1	1	3
